# Supplementary material for: Genetic screen identified PRMT5 as a neuroprotection target against cerebral ischemia
Source: eLife. 2024 Feb 19;12:RP89754. doi: 10.7554/eLife.89754 (PMC10942588; doi:10.7554/eLife.89754)
Supplement: Figure 2—source data 2. [file elife-89754-fig2-data2.zip]

Archive with 2 entries (2 files):
- Figure 2-source data 2 (original file).pdf
- Figure 2-source data 2 (band labelled).pdf
